# Supplementary material for: Detecting foldback artifacts in long-reads
Source: BMC Genomics. 2026 Jan 7;27:144. doi: 10.1186/s12864-025-12492-y (PMC12870357; doi:10.1186/s12864-025-12492-y)
Supplement: Supplementary file 2 — Additional file 2. Proportions of reads remaining, including artifact subsets, after filtering with other current tools (fastplong, Porechop, pychopper, and Restrander). [file 12864_2025_12492_MOESM2_ESM.xlsx]

## Sheet: fastplong
Additional file 2: Proportions of reads remaining after filtering with other current tools (fastplong, porechop, restrander, pychopper), subset by Breakinator artifact classification
Fastplong comparison
Sample name	Prop all reads filtered	Prop OUR filter filtered	Prop foldbacks filtered	Prop chimeras filtered	Prop breakpoints filtered
HCC1395_direct_cDNA_1.fastq	0.46403	0.466647	0.25710788979847155	0.2565012215937615	0.258271486459548
HCC1395_direct_cDNA_2.fastq	0.399785	0.398829	0.3331193821873549	0.2967091032182428	0.36487233212549214
HCC1395_RNA_Direct.fastq	0.584598	0.605479	NA	0.6140897755610972	0.6166566806470941
05_09_23_R941_GIAB_cDNA_PCS111_NA24385_Guppy_6.4.6_sup.pass.fastq.gz	0.967947	0.955409	0.9821021621922073	0.9542599834103567	0.9576616046649412
05_09_23_R941_GIAB_cDNA_PCS111_NA26105_Guppy_6.4.6_sup.pass.fastq.gz	0.963681	0.950553	0.9869020019291626	0.9660088873912769	0.9674499977760316
05_09_23_R941_GIAB_cDNA_PCS111_NA27730_Guppy_6.4.6_sup.pass.fastq.gz	0.959751	0.951759	0.9755834993930232	0.9585534872378475	0.9593438821443186
SRR30901279_1.fastq.gz	0.991965	0.996359	1.0	0.9976026521919238	0.9975808079926813
HG002_GM24385_directRNA_ONT_Mason_20230526.fastq.gz	0.694716	0.555619	NA	0.502205150092474	0.4629821650767316
HG002_GM26105_directRNA_ONT_Mason_20230526.fastq.gz	0.593623	0.339493	NA	0.298050139275766	0.29737111642198705
HG002_GM27730_directRNA_ONT_Mason_20230526.fastq.gz	0.701277	0.585817	NA	0.507274490785645	0.5179589949129028
m21009_241011_231051.hifi.fastq	1	1	1.0	1.0	1.0
PAW70337_hac_sorted.fastq	0.91005	0.932378	0.9224749199012553	0.9070556242759812	0.898077379368857
PAW70337_sup_sorted.fastq	0.931253	0.948828	0.9482465219908423	0.9276656545811752	0.9209194671189794
PAW71238_hac_sorted.fastq	0.900452	0.922356	0.917745526511091	0.9027079730872617	0.893485054892219
PAW71238_sup_sorted.fastq	0.925777	0.941971	0.9456104110720925	0.9282994013884389	0.9212532488564815
PacBio_IsoSeq_na24385_to_hg002_hap_merge	1.01975	1	1.0	1.0	1.0
na24385_flnc.fastq	1.07828	0.999997	1.0	1.0	0.9999977565245873
SGNex_K562_cDNA_replicate1_run3.fastq.gz	0.59673	0.675308	0.5153398058252427	0.7254604231974922	0.6985330073349634
SGNex_K562_cDNA_replicate3_run4.fastq.gz	0.738126	0.847069	0.7405466970387243	0.9071680640158242	0.8722376400452256
SGNex_K562_cDNAStranded_replicate2_run3.fastq.gz	0.524046	0.839628	0.7312239221140473	0.8868462757527734	0.8359993906154783
SGNex_K562_cDNAStranded_replicate3_run2.fastq.gz	0.426294	0.864461	0.7891025641025641	0.8762798634812287	0.8351449275362319
SGNex_K562_cDNAStranded_replicate3_run3.fastq.gz	0.460078	0.840164	0.7481520591341078	0.8830979055041402	0.823476862604967
SGNex_K562_directcDNA_replicate1_run2.fastq.gz	0.371941	0.442749	0.3935328377834792	0.35110418071476734	0.4313875468717759
SGNex_K562_directcDNA_replicate2_run1.fastq.gz	0.27692	0.376807	0.44582036460649177	0.331518965810512	0.45837411776827575
SGNex_K562_directcDNA_replicate2_run2.fastq.gz	0.19543	0.261712	0.3018177187788495	0.20787746170678337	0.31608552987415717
SGNex_K562_directcDNA_replicate3_run1.fastq.gz	0.518841	0.546338	0.36240184024748157	0.54072553045859	0.40450685107397694
SGNex_K562_directcDNA_replicate4_run2.fastq.gz	0.606285	0.63069	0.44383992781605985	0.543637	0.48089786008426366
SGNex_K562_directRNA_replicate1_run1.fastq.gz	0.407091	0.448263	1.0	0.22554347826086957	0.24622356495468278
SGNex_K562_directRNA_replicate4_run1.fastq.gz	0.628879	0.703488	NA	0.7139303482587065	0.7153957354535598
SGNex_K562_directRNA_replicate5_run1.fastq.gz	0.615902	0.687326	1.0	0.6933733934234685	0.6940512233041486
SGNex_K562_directRNA_replicate6_run1.fastq.gz	0.377221	0.452259	NA	0.35725865056738776	0.3594180535655241
ERR7255742.fastq.gz	0.880641	0.868006	0.5406334169220767	0.9218173210071231	0.8635779192838356
ERR7287988.fastq.gz	1.0973	0.951344	0.9404259524633097	0.9798315505038167	0.9736419909114691
ERR2680375_dRNA_brain_C1.fastq.gz	8.93017e-05	0	NA	NA	NA
ERR2680377_cDNA_brain_c1.fastq.gz	0.000772186	0.0326257	0.09732988802756244	0.16016713091922005	0.11455026455026456
ERR2680379_dRNA_liver_C1.fastq.gz	7.89281e-05	0	NA	NA	NA
ERR2680382_cDNA_liver_C1.fastq.gz	0.000450129	0.0110095	0.04635258358662614	0.09423627536412299	0.06811875693673695
ERR3363657_dRNA_brain_C2_1.fastq.gz	6.31797e-05	0.0138403	NA	0.06232294617563739	0.05357142857142857
ERR3363658_cDNA_brain_C2.fastq.gz	0.00875545	0.0106452	0.002720348204570185	0.015578590046675153	0.014823297901511363
ERR3363659_dRNA_brain_C2_1.fastq.gz	7.12068e-05	0.0531913	NA	0.291044776119403	0.22429906542056074
ERR3363660_cDNA_brain_C2_1.fastq.gz	0.0544732	0.0701782	0.032035928143712575	0.10741986409499622	0.09266008747336549

## Sheet: porechop
Porechop comparison
Sample name	Prop all reads filtered	Prop OUR filter filtered	Prop foldbacks filtered	Prop chimeras filtered	Prop breakpoints filtered
HCC1395_direct_cDNA_1.fastq	0.998201	0.998314	0.9984334629715249	0.95793	0.996528
HCC1395_direct_cDNA_2.fastq	0.996737	0.997342	0.9968634676929516	0.959479	0.995534
HCC1395_RNA_Direct.fastq	1	1	NA	1	1
05_09_23_R941_GIAB_cDNA_PCS111_NA24385_Guppy_6.4.6_sup.pass.fastq.gz	0.739418	0.98337	0.1614140403535101	0.807372	0.731668
05_09_23_R941_GIAB_cDNA_PCS111_NA27730_Guppy_6.4.6_sup.pass.fastq.gz	0.93578	0.990763	0.215969	0.767843	0.717501
05_09_23_R941_GIAB_cDNA_PCS111_NA26105_Guppy_6.4.6_sup.pass.fastq.gz	0.871783	0.983308	0.10468244969793376	0.600046	0.549904
SRR30901279_1.fastq.gz	1	1	1.0	1	1
HG002_GM24385_directRNA_ONT_Mason_20230526.fastq.gz	1	1	NA	1	1
HG002_GM26105_directRNA_ONT_Mason_20230526.fastq.gz	1	1	NA	1	1
HG002_GM27730_directRNA_ONT_Mason_20230526.fastq.gz	1	1	NA	1	1
ERR2680375_dRNA_brain_C1.fastq.gz	1	1	NA	1	1
ERR2680377_cDNA_brain_c1.fastq.gz	0.99835	0.998652	0.9552110249784669	0.943892	0.969841
ERR2680379_dRNA_liver_C1.fastq.gz	1	1	NA	1	1
ERR2680382_cDNA_liver_C1.fastq.gz	0.998959	0.999112	0.9566869300911854	0.951824	0.966981
ERR3363657_dRNA_brain_C2_1.fastq.gz	1	1	NA	1	1
ERR3363658_cDNA_brain_C2.fastq.gz	0.98092	0.999639	0.9741566920565833	0.9843	0.989499
ERR3363659_dRNA_brain_C2_1.fastq.gz	1	1	NA	1	1
ERR3363660_cDNA_brain_C2_1.fastq.gz	0.981148	0.99986	0.9925149700598802	0.994783	0.997
ERR7255742.fastq.gz	0.991493	0.991275	0.8959784526794836	0.795283	0.821957
ERR7287988.fastq.gz	0.95394	0.950487	0.8318209220734298	0.758236	0.774992
SGNex_K562_cDNA_replicate1_run3.fastq.gz	0.998322	0.998617	0.978252427184466	0.974922	0.979148
SGNex_K562_cDNA_replicate3_run4.fastq.gz	0.957637	0.987702	0.837129840546697	0.57875	0.697561
SGNex_K562_cDNAStranded_replicate2_run3.fastq.gz	0.850519	0.982102	0.9780945757997218	0.692076	0.842779
SGNex_K562_cDNAStranded_replicate3_run2.fastq.gz	0.693134	0.978736	0.9756410256410256	0.751706	0.907867
SGNex_K562_cDNAStranded_replicate3_run3.fastq.gz	0.712197	0.967027	0.9593453009503696	0.679493	0.85796
SGNex_K562_directcDNA_replicate1_run2.fastq.gz	0.996949	0.996949	0.995791544553853	0.961122	0.993545
SGNex_K562_directcDNA_replicate2_run1.fastq.gz	0.996826	0.998426	0.9979768786127168	0.989284	0.99745
SGNex_K562_directcDNA_replicate2_run2.fastq.gz	0.997887	0.998741	0.9984719702034189	0.990591	0.997782
SGNex_K562_directcDNA_replicate3_run1.fastq.gz	0.97289	0.97696	0.9775680177679067	0.643851	0.940184
SGNex_K562_directcDNA_replicate4_run2.fastq.gz	0.989048	0.989993	0.9833396888141747	0.854476	0.970731
SGNex_K562_directRNA_replicate1_run1.fastq.gz	1	1	1.0	1	1
SGNex_K562_directRNA_replicate4_run1.fastq.gz	1	1	NA	1	1
SGNex_K562_directRNA_replicate5_run1.fastq.gz	1	1	1.0	1	1
SGNex_K562_directRNA_replicate6_run1.fastq.gz	1	1	NA	1	1

## Sheet: restrander
Restrander comparison
Sample name	Prop all reads filtered	Prop OUR filter filtered	Prop foldbacks filtered	Prop chimeras filtered	Prop breakpoints filtered
HCC1395_direct_cDNA_1.fastq	0.777875	0.798216	0.7010933123011233	0.753004	0.717705
HCC1395_direct_cDNA_2.fastq	0.711121	0.738623	0.6885785817463518	0.74259	0.689335
SGNex_K562_cDNA_replicate1_run3.fastq.gz	0.921963	0.96186	0.9145631067961165	0.938627	0.932204
SGNex_K562_cDNA_replicate3_run4.fastq.gz	0.947077	0.98079	0.7235763097949887	0.822518	0.824736
SGNex_K562_cDNAStranded_replicate2_run3.fastq.gz	0.907379	0.979787	0.8525730180806675	0.963391	0.914839
SGNex_K562_cDNAStranded_replicate3_run2.fastq.gz	0.965408	0.989057	0.9141025641025641	0.963311	0.932453
SGNex_K562_cDNAStranded_replicate3_run3.fastq.gz	0.95248	0.981984	0.8732840549102429	0.957623	0.914597
SGNex_K562_directcDNA_replicate1_run2.fastq.gz	0.60123	0.631069	0.5534845673065547	0.5857	0.579675
SGNex_K562_directcDNA_replicate2_run1.fastq.gz	0.498003	0.52575	0.5168741662961316	0.498214	0.541974
SGNex_K562_directcDNA_replicate3_run1.fastq.gz	0.641272	0.655867	0.45362100420401363	0.545593	0.482317
SGNex_K562_directcDNA_replicate2_run2.fastq.gz	0.52813	0.538516	0.5186069461687837	0.506565	0.534616
SGNex_K562_directcDNA_replicate4_run2.fastq.gz	0.708473	0.714831	0.4878860954611125	0.593366	0.523699
SGNex_K562_directRNA_replicate1_run1.fastq.gz	0.0326379	0.0317338	0.0	0.0358696	0.0352467
SGNex_K562_directRNA_replicate4_run1.fastq.gz	0.0174503	0.0158197	NA	0.0151096	0.0154499
SGNex_K562_directRNA_replicate5_run1.fastq.gz	0.0187385	0.0168999	0.0	0.012018	0.0121103
SGNex_K562_directRNA_replicate6_run1.fastq.gz	0.00687411	0.00713447	NA	0.00564593	0.00567618
ERR2680375_dRNA_brain_C1.fastq.gz	0.0139941	0.0172854	NA	0.00915751	0.00692521
ERR2680379_dRNA_liver_C1.fastq.gz	0.0152164	0.0167592	NA	0.0178042	0.0176768
ERR3363657_dRNA_brain_C2_1.fastq.gz	0.151008	0.160639	NA	0.141643	0.138889
ERR3363659_dRNA_brain_C2_1.fastq.gz	0.150033	0.159124	NA	0.126866	0.135514
ERR2680377_cDNA_brain_c1.fastq.gz	0.668437	0.750796	0.7295434969853575	0.770792	0.780688
ERR2680382_cDNA_liver_C1.fastq.gz	0.670271	0.738446	0.75	0.7636	0.759711
ERR3363658_cDNA_brain_C2.fastq.gz	0.568454	0.68184	0.69069640914037	0.735588	0.727471
ERR3363660_cDNA_brain_C2_1.fastq.gz	0.53864	0.646947	0.6272455089820359	0.703686	0.681227
SRR30901279_1.fastq.gz	0.721755	0.724839	0.5714285714285714	0.544411	0.546712
HG002_GM24385_directRNA_ONT_Mason_20230526.fastq.gz	0.158626	0.197994	NA	0.116517	0.1236
HG002_GM26105_directRNA_ONT_Mason_20230526.fastq.gz	0.102013	0.150594	NA	0.112813	0.113349
HG002_GM27730_directRNA_ONT_Mason_20230526.fastq.gz	0.143497	0.184697	NA	0.130618	0.134423
05_09_23_R941_GIAB_cDNA_PCS111_NA24385_Guppy_6.4.6_sup.pass.fastq.gz	0.974813	0.978115	0.3755210938802735	0.791816	0.71893
05_09_23_R941_GIAB_cDNA_PCS111_NA26105_Guppy_6.4.6_sup.pass.fastq.gz	0.983891	0.9834	0.45741458379165045	0.833178	0.760538
05_09_23_R941_GIAB_cDNA_PCS111_NA27730_Guppy_6.4.6_sup.pass.fastq.gz	0.98378	0.983687	0.5343228200371057	0.869015	0.801037

## Sheet: pychopper
Pychopper results (only on HCC1395 samples)
Sample name	Prop all reads filtered	Prop OUR filter filtered	Prop foldbacks filtered	Prop chimeras filtered	Prop breakpoints filtered
HCC1395_direct_cDNA_1.fastq	0.347596	0.370804	0.1689820228997253	0.232806	0.17644
HCC1395_direct_cDNA_2.fastq	0.302632	0.353401	0.33427931215769946	0.352289	0.340469
HCC1395_RNA_Direct.fastq	0.0276182	0.0282524	NA	0.0310474	0.0304374
